# Supplementary material for: Predictive Machine Learning Model to Assess the Adsorption Efficiency of Biochar-Heavy Metals for Effective Remediation of Soil–Plant Environment
Source: Toxics. 2024 Aug 7;12(8):575. doi: 10.3390/toxics12080575 (PMC11359540; doi:10.3390/toxics12080575)
Supplement: Supplementary file 1 [file toxics-12-00575-s001.zip]

Archive with 1 entries (1 files):
- toxics-3114912-supplementary.pdf
